# Supplementary material for: Comparative Study of a Novel Lateral Flow Rapid Test with Conventional Serological Test Systems for the Diagnosis of Canine Leishmaniosis in Croatia and Brazil
Source: Pathogens. 2024 Jan 26;13(2):109. doi: 10.3390/pathogens13020109 (PMC10892489; doi:10.3390/pathogens13020109)
Supplement: Supplementary file 1 [file pathogens-13-00109-s001.zip]

Archive with 1 entries (1 files):
- pathogens-2775682-supplementary.pdf
